# Supplementary material for: Mycobacterium chimaera Infections in a Unit of Cardio Surgery: Study at a General Hospital in Padua, Italy
Source: Microorganisms. 2023 Dec 23;12(1):29. doi: 10.3390/microorganisms12010029 (PMC10818605; doi:10.3390/microorganisms12010029)
Supplement: Supplementary file 1 [file microorganisms-12-00029-s001.zip]

Archive with 1 entries (1 files):
- microorganisms-2783900-supplementary.pdf
